# Supplementary material for: Sub-15 nm Nanoparticles for Drug Delivery: Emerging Frontiers and Therapeutic Potential
Source: Int J Mol Sci. 2025 Nov 8;26(22):10842. doi: 10.3390/ijms262210842 (PMC12652079; doi:10.3390/ijms262210842)
Supplement: Supplementary file 1 [file ijms-26-10842-s001.zip]

Archive with 1 entries (1 files):
- ijms-3909287-supplementary.pdf
